# Supplementary material for: SDR enzymes oxidize specific lipidic alkynylcarbinols into cytotoxic protein-reactive species
Source: eLife. 2022 May 10;11:e73913. doi: 10.7554/eLife.73913 (PMC9090334; doi:10.7554/eLife.73913)
Supplement: Figure 1—figure supplement 5—source data 2. — The tiff files correspond to uncropped pictures of the chemiluminescent signal acquired using autoradiographic films. The regions used to generate the figure are highlighted for each immunoblot by back squares in the jpg files. [file elife-73913-fig1-figsupp5-data2.zip]

Archive with 4 entries (3 files):
- Figure 1-figure supplement 5-source data 2/
- Figure 1-figure supplement 5-source data 2/Fig.1-S5C-GFP.tif
- Figure 1-figure supplement 5-source data 2/Fig.1-S5C-Ku80.tif
- Figure 1-figure supplement 5-source data 2/Fig.1-S5C.jpg
