# Supplementary material for: SDR enzymes oxidize specific lipidic alkynylcarbinols into cytotoxic protein-reactive species
Source: eLife. 2022 May 10;11:e73913. doi: 10.7554/eLife.73913 (PMC9090334; doi:10.7554/eLife.73913)
Supplement: Figure 2—source data 1. — The tiff files correspond to an uncropped picture of the AlexaFluor647 fluorescence signal, acquired on an Odyssey LI-COR, and of a scan of the membrane stained with Ponceau S. The jpg file combines both pictures and can be used to locate the protein ladders. [file elife-73913-fig2-data1.zip]

Archive with 4 entries (3 files):
- Figure 2-source data 1/
- Figure 2-source data 1/Fig.2D-Click-AF647.tif
- Figure 2-source data 1/Fig.2D-Ponceau.tif
- Figure 2-source data 1/Fig.2D.jpg
