# Supplementary material for: SDR enzymes oxidize specific lipidic alkynylcarbinols into cytotoxic protein-reactive species
Source: eLife. 2022 May 10;11:e73913. doi: 10.7554/eLife.73913 (PMC9090334; doi:10.7554/eLife.73913)
Supplement: Figure 2—source data 2. — The tiff files correspond to uncropped pictures of the AlexaFluor647 fluorescence, acquired in gel on an Odyssey LI-COR, and of the gels after staining with Coomassie blue scanned with the BioRad Chemidoc. Two different gels were used (respectively labeled upper and lower). Each jpg file combines the two pictures used to generate upper and lower parts of the figure. [file elife-73913-fig2-data2.zip]

Archive with 7 entries (6 files):
- Figure 2-source data 2/
- Figure 2-source data 2/Fig.2E-lower-Click-AF647.tif
- Figure 2-source data 2/Fig.2E-lower-Coomassie.tif
- Figure 2-source data 2/Fig.2E-lower.jpg
- Figure 2-source data 2/Fig.2E-upper-Click-AF647.tif
- Figure 2-source data 2/Fig.2E-upper-Coomassie.tif
- Figure 2-source data 2/Fig.2E-upper.jpg
