# Supplementary material for: SDR enzymes oxidize specific lipidic alkynylcarbinols into cytotoxic protein-reactive species
Source: eLife. 2022 May 10;11:e73913. doi: 10.7554/eLife.73913 (PMC9090334; doi:10.7554/eLife.73913)
Supplement: Figure 2—source data 3. — The tiff files correspond to uncropped pictures of the AlexaFluor647 fluorescence signal, acquired on an Odyssey LI-COR, of a scan of the membrane stained with Ponceau S, for the upper part (supernatant), and of the chemiluminescent signal acquired using autoradiographic films for the lower part (beads). The jpg file combines the pictures used to generate the figure and can be used to locate the protein ladders. [file elife-73913-fig2-data3.zip]

Archive with 7 entries (6 files):
- Figure 2-source data 3/
- Figure 2-source data 3/Fig.2F-lower-Click-AF647.tif
- Figure 2-source data 3/Fig.2F-lower-GFP.tif
- Figure 2-source data 3/Fig.2F-lower.jpg
- Figure 2-source data 3/Fig.2F-upper-Click-AF647.tif
- Figure 2-source data 3/Fig.2F-upper-Ponceau.tif
- Figure 2-source data 3/Fig.2F-upper.jpg
