# Supplementary material for: SDR enzymes oxidize specific lipidic alkynylcarbinols into cytotoxic protein-reactive species
Source: eLife. 2022 May 10;11:e73913. doi: 10.7554/eLife.73913 (PMC9090334; doi:10.7554/eLife.73913)
Supplement: Figure 2—figure supplement 2—source data 1. — The tiff files correspond to uncropped pictures the chemiluminescent signal acquired on a BioRad Chemidoc. The regions used to generate the figure are highlighted for each immunoblot by back squares in the jpg file, which also contains at the bottom an overlay with a picture of the membrane to locate the protein ladder positions. [file elife-73913-fig2-figsupp2-data1.zip]

Archive with 4 entries (3 files):
- Figure 2-figure supplement 2-source data 1/
- Figure 2-figure supplement 2-source data 1/Fig.2-S2G-GFP.tif
- Figure 2-figure supplement 2-source data 1/Fig.2-S2G-SAF-A.tif
- Figure 2-figure supplement 2-source data 1/Fig.2-S2G.jpg
