# Supplementary material for: SDR enzymes oxidize specific lipidic alkynylcarbinols into cytotoxic protein-reactive species
Source: eLife. 2022 May 10;11:e73913. doi: 10.7554/eLife.73913 (PMC9090334; doi:10.7554/eLife.73913)
Supplement: Figure 3—source data 3. — The tiff files correspond to uncropped pictures of the AlexaFluor647 and PSMD2 fluorescence signal, both detected on a LI-COR Odyssey. The jpg file combines both pictures and can be used to locate the protein ladders. [file elife-73913-fig3-data3.zip]

Archive with 5 entries (4 files):
- Figure 3-source data 3/
- Figure 3-source data 3/Fig.3D-Click-AF647.tif
- Figure 3-source data 3/Fig.3D-Ponceau.tif
- Figure 3-source data 3/Fig.3D-PSMD2.tif
- Figure 3-source data 3/Fig.3D.jpg
