# Supplementary material for: SDR enzymes oxidize specific lipidic alkynylcarbinols into cytotoxic protein-reactive species
Source: eLife. 2022 May 10;11:e73913. doi: 10.7554/eLife.73913 (PMC9090334; doi:10.7554/eLife.73913)
Supplement: Figure 3—figure supplement 2—source data 1. — The tiff files correspond to uncropped pictures of the IRDye800CW fluorescence signal acquired on a LI-COR Odyssey. The regions used to generate the figure are highlighted by back squares in the jpg file. [file elife-73913-fig3-figsupp2-data1.zip]

Archive with 5 entries (4 files):
- Figure 3-figure supplement 2-source data 1/
- Figure 3-figure supplement 2-source data 1/Fig.3-S2B-beta-actin.tif
- Figure 3-figure supplement 2-source data 1/Fig.3-S2B-GFP.tif
- Figure 3-figure supplement 2-source data 1/Fig.3-S2B-H2AX.tif
- Figure 3-figure supplement 2-source data 1/Fig.3-S2B.jpg
