# Supplementary material for: SDR enzymes oxidize specific lipidic alkynylcarbinols into cytotoxic protein-reactive species
Source: eLife. 2022 May 10;11:e73913. doi: 10.7554/eLife.73913 (PMC9090334; doi:10.7554/eLife.73913)
Supplement: Figure 3—figure supplement 2—source data 2. — The tiff files correspond to uncropped pictures of the AlexaFluor647 fluorescence signal and of the IRDye800CW signal (GFP), both acquired on an Odyssey LI-COR, and a scan of the membrane stained with Ponceau S. The jpg file combines all pictures and can be used to locate the protein ladders. [file elife-73913-fig3-figsupp2-data2.zip]

Archive with 5 entries (4 files):
- Figure 3-figure supplement 2-source data 2/
- Figure 3-figure supplement 2-source data 2/Fig.3-S2C-Click-AF647.tif
- Figure 3-figure supplement 2-source data 2/Fig.3-S2C-GFP.tif
- Figure 3-figure supplement 2-source data 2/Fig.3-S2C-Ponceau.tif
- Figure 3-figure supplement 2-source data 2/Fig.3-S2C.jpg
