# Supplementary material for: SDR enzymes oxidize specific lipidic alkynylcarbinols into cytotoxic protein-reactive species
Source: eLife. 2022 May 10;11:e73913. doi: 10.7554/eLife.73913 (PMC9090334; doi:10.7554/eLife.73913)
Supplement: Figure 3—figure supplement 2—source data 3. — The tiff files correspond to uncropped pictures of the AlexaFluor647 and PSMD2 fluorescence signal, both detected on a LI-COR Odyssey. The jpg file combines both pictures and can be used to locate the protein ladders. [file elife-73913-fig3-figsupp2-data3.zip]

Archive with 4 entries (3 files):
- Figure 3-figure supplement 2-source data 3/
- Figure 3-figure supplement 2-source data 3/Fig.3-S2D-Click-AF647.tif
- Figure 3-figure supplement 2-source data 3/Fig.3-S2D-PSMD.tif
- Figure 3-figure supplement 2-source data 3/Fig.3-S2D.jpg
