# Supplementary material for: SDR enzymes oxidize specific lipidic alkynylcarbinols into cytotoxic protein-reactive species
Source: eLife. 2022 May 10;11:e73913. doi: 10.7554/eLife.73913 (PMC9090334; doi:10.7554/eLife.73913)
Supplement: Figure 4—source data 2. — The tiff files correspond to an uncropped picture of the IRDye800CW fluorescence signal, acquired on an Odyssey LI-COR, and of a scan of the membrane stained with Ponceau S. The regions used to generate the figure are highlighted by back squares in the jpg file. [file elife-73913-fig4-data2.zip]

Archive with 4 entries (3 files):
- Figure 4-source data 2/
- Figure 4-source data 2/Fig.4D-Ponceau.tif
- Figure 4-source data 2/Fig.4D-Ubiquitin.tif
- Figure 4-source data 2/Fig.4D.jpg
