# Supplementary material for: SDR enzymes oxidize specific lipidic alkynylcarbinols into cytotoxic protein-reactive species
Source: eLife. 2022 May 10;11:e73913. doi: 10.7554/eLife.73913 (PMC9090334; doi:10.7554/eLife.73913)
Supplement: Figure 4—source data 3. — The tiff files correspond to uncropped pictures of the chemiluminescent signal acquired on a BioRad Chemidoc, of the IRDye800CW fluorescence signal acquired on a LI-COR Odyssey or of the chemiluminescent signal acquired using autoradiographic films. Several immunoblotting, labeled from a to f, of the same extracts were used to generate this figure, all with a loading control. The regions used to generate the figure are highlighted for each immunoblot by back squares in the jpg files. [file elife-73913-fig4-data3.zip]

Archive with 21 entries (20 files):
- Figure 4-source data 3/
- Figure 4-source data 3/Fig.4Ga-ATF6.tif
- Figure 4-source data 3/Fig.4Ga-b-ACTIN.tif
- Figure 4-source data 3/Fig.4Ga.jpg
- Figure 4-source data 3/Fig.4Gb-H2AX.tif
- Figure 4-source data 3/Fig.4Gb-PARP1.tif
- Figure 4-source data 3/Fig.4Gb.jpg
- Figure 4-source data 3/Fig.4Gc-Ku80.tif
- Figure 4-source data 3/Fig.4Gc-PERK-PheIF2A.tif
- Figure 4-source data 3/Fig.4Gc.jpg
- Figure 4-source data 3/Fig.4Gd-HSP70-SAFA.tif
- Figure 4-source data 3/Fig.4Gd-HSP70.tif
- Figure 4-source data 3/Fig.4Gd-PhIRE1a.tif
- Figure 4-source data 3/Fig.4Gd.jpg
- Figure 4-source data 3/Fig.4Ge-eIF2a.tif
- Figure 4-source data 3/Fig.4Ge-Ku80.tif
- Figure 4-source data 3/Fig.4Ge-PhPERK.tif
- Figure 4-source data 3/Fig.4Ge.jpg
- Figure 4-source data 3/Fig.4Gf-b-ACTIN.tif
- Figure 4-source data 3/Fig.4Gf-XBP-1s.tif
- Figure 4-source data 3/Fig.4Gf.jpg
