# Supplementary material for: SDR enzymes oxidize specific lipidic alkynylcarbinols into cytotoxic protein-reactive species
Source: eLife. 2022 May 10;11:e73913. doi: 10.7554/eLife.73913 (PMC9090334; doi:10.7554/eLife.73913)
Supplement: Figure 4—source data 4. — The tiff files correspond to uncropped pictures of the IRDye800CW fluorescence signal acquired on a LI-COR Odyssey. The regions used to generate the figure are highlighted by back squares in the jpg file. [file elife-73913-fig4-data4.zip]

Archive with 4 entries (3 files):
- Figure 4-source data 4/
- Figure 4-source data 4/Fig.4H-H2AX.tif
- Figure 4-source data 4/Fig.4H-PARP1.tif
- Figure 4-source data 4/Fig.4H.jpg
