# Supplementary material for: SDR enzymes oxidize specific lipidic alkynylcarbinols into cytotoxic protein-reactive species
Source: eLife. 2022 May 10;11:e73913. doi: 10.7554/eLife.73913 (PMC9090334; doi:10.7554/eLife.73913)
Supplement: Figure 4—figure supplement 1—source data 1. — The tiff files correspond to uncropped pictures of the IRDye800CW fluorescence signal acquired on a LI-COR Odyssey. The regions used to generate the figure are highlighted by back squares in the jpg file. [file elife-73913-fig4-figsupp1-data1.zip]

Archive with 5 entries (4 files):
- Figure 4-figure supplement 1-source data 1/
- Figure 4-figure supplement 1-source data 1/Fig.4-S1C-beta-Actin.tif
- Figure 4-figure supplement 1-source data 1/Fig.4-S1C-p21.tif
- Figure 4-figure supplement 1-source data 1/Fig.4-S1C-PSMD2-HSP70.tif
- Figure 4-figure supplement 1-source data 1/Fig.4-S1C.jpg
