# Supplementary material for: SDR enzymes oxidize specific lipidic alkynylcarbinols into cytotoxic protein-reactive species
Source: eLife. 2022 May 10;11:e73913. doi: 10.7554/eLife.73913 (PMC9090334; doi:10.7554/eLife.73913)
Supplement: Figure 5—source data 3. — The tiff files correspond to uncropped pictures of the chemiluminescent signal acquired on a BioRad Chemidoc. The same extracts were loaded twice (left and right part of the membrane) and the membrane sliced to simultaneously probe GFP and HPGD. The regions used to generate the figure are highlighted by back squares in the jpg file, which also contains overlays of the chemiluminescent signal with a picture of the membrane to locate the protein ladder positions. [file elife-73913-fig5-data3.zip]

Archive with 5 entries (4 files):
- Figure 5-source data 3/
- Figure 5-source data 3/Fig.5I-GFP-GFP.tif
- Figure 5-source data 3/Fig.5I-GFP-HPGD.tif
- Figure 5-source data 3/Fig.5I-Ku80.tif
- Figure 5-source data 3/Fig.5I.jpg
