# Supplementary material for: SDR enzymes oxidize specific lipidic alkynylcarbinols into cytotoxic protein-reactive species
Source: eLife. 2022 May 10;11:e73913. doi: 10.7554/eLife.73913 (PMC9090334; doi:10.7554/eLife.73913)
Supplement: Figure 5—figure supplement 2—source data 1. — The tiff files correspond to uncropped pictures of the chemiluminescent signal acquired on a BioRad Chemidoc. Two different immunoblotting of the same extracts were used for this figure (respectively labeled upper and lower). The regions used to generate are highlighted for each immunoblot by back squares in the jpg files, which also contain at the bottom an overlay with a picture of the membrane to locate the protein ladder positions. [file elife-73913-fig5-figsupp2-data1.zip]

Archive with 7 entries (6 files):
- Figure 5-figure supplement 2-source data 1/
- Figure 5-figure supplement 2-source data 1/Fig.5-S2A-Lower-HSD17B11.tif
- Figure 5-figure supplement 2-source data 1/Fig.5-S2A-Lower-SAFA.tif
- Figure 5-figure supplement 2-source data 1/Fig.5-S2A-Lower.jpg
- Figure 5-figure supplement 2-source data 1/Fig.5-S2A-Upper-RDH11.tif
- Figure 5-figure supplement 2-source data 1/Fig.5-S2A-Upper-SAFA.tif
- Figure 5-figure supplement 2-source data 1/Fig.5-S2A-Upper.jpg
